# Supplementary material for: Joint Factor Performance Validity?—Network and Factor Structure of Performance Validity Measures in the Clinical Evaluation of Adult ADHD
Source: Behav Sci (Basel). 2025 Aug 15;15(8):1108. doi: 10.3390/bs15081108 (PMC12383783; doi:10.3390/bs15081108)
Supplement: Supplementary file 1 [file behavsci-15-01108-s001.zip]

Archive with 1 entries (1 files):
- behavsci-3702391-supplementary.pdf
